# Supplementary material for: Myosin with hypertrophic cardiac mutation R712L has a decreased working stroke which is rescued by omecamtiv mecarbil
Source: eLife. 2021 Feb 19;10:e63691. doi: 10.7554/eLife.63691 (PMC7895523; doi:10.7554/eLife.63691)
Supplement: Figure 1—source data 1. [file elife-63691-fig1-data1.zip]

Archive with 2 entries (2 files):
- Figure 1 Source Data/Fig1B Source Data.xlsx
- Figure 1 Source Data/Fig1C Source Data.xlsx
