# Supplementary material for: Myosin with hypertrophic cardiac mutation R712L has a decreased working stroke which is rescued by omecamtiv mecarbil
Source: eLife. 2021 Feb 19;10:e63691. doi: 10.7554/eLife.63691 (PMC7895523; doi:10.7554/eLife.63691)
Supplement: Figure 1—source data 1. [file elife-63691-fig1-data1.zip › Figure 1 Source Data/Fig1B Source Data.xlsx]

## Sheet: Sheet1
	WT	R712L
0.025	0.00104676	0.122308
0.075	0.00453594	0.099651
0.125	0.00465224	0.133723
0.175	0.00546639	0.130985
0.225	0.00290765	0.141204
0.275	0.0038381	0.118123
0.325	0.0018609	0.0810436
0.375	0.00244243	0.0636123
0.425	0.00616422	0.0411099
0.475	0.0038381	0.0223482
0.525	0.00639684	0.0162357
0.575	0.0138404	0.00836852
0.625	0.00976971	0.0102775
0.675	0.0118632	0.00206321
0.725	0.0117469	0.00227531
0.775	0.0134915	0.0013112
0.825	0.00546639	0.00202464
0.875	0.00662945	0.00175469
0.925	0.0196557	0.00115694
0.975	0.0261689	0.000424211
1.025	0.041405
1.075	0.0573389
1.125	0.0946732
1.175	0.0733892
1.225	0.116422
1.275	0.106071
1.325	0.10421
1.375	0.0685043
1.425	0.0705978
1.475	0.0538497
1.525	0.0230286
1.575	0.00441963
1.625	0.00930449
1.675	0.0119795
1.725	0.000697837
1.775	0.00232612
