# Supplementary material for: Myosin with hypertrophic cardiac mutation R712L has a decreased working stroke which is rescued by omecamtiv mecarbil
Source: eLife. 2021 Feb 19;10:e63691. doi: 10.7554/eLife.63691 (PMC7895523; doi:10.7554/eLife.63691)
Supplement: Figure 2—source data 1. [file elife-63691-fig2-data1.zip]

Archive with 1 entries (1 files):
- Figure 2 Source Data/Fig2A Source Data.xlsx
