# Supplementary material for: Myosin with hypertrophic cardiac mutation R712L has a decreased working stroke which is rescued by omecamtiv mecarbil
Source: eLife. 2021 Feb 19;10:e63691. doi: 10.7554/eLife.63691 (PMC7895523; doi:10.7554/eLife.63691)
Supplement: Figure 4—source data 1. [file elife-63691-fig4-data1.zip › Figure 4 Source Data/Fig4A Source Data.xlsx]

## Sheet: WT
[OM]	WT-mean	WT-SD
0	1.195	0.18
0.21	0.233	0.158
0.42	0.225	0.097
0.84	0.112	0.061
1.25	0.082	0.048
2.5	0.071	0.068
4.17	0.048	0.058
6.25	0.055	0.098
12.5	0.059	0.05
50	0.045	0.049
100	0.036	0

## Sheet: R712L
[OM]	R712L-mean	R712L-SD
0.07	0.293	0.105
2.5	0.29	0.17
4.17	0.335	0.185
6.25	0.382	0.196
10	0.41	0.27
12.5	0.437	0.175
25	0.753	0.239
50	0.798	0.191
100	0.873	0.15
